# Supplementary material for: Review of antipsychotic prescribing at HMP/YOI Low Newton
Source: BJPsych Bull. 2022 Feb;46(1):26–32. doi: 10.1192/bjb.2020.80 (PMC8914812; doi:10.1192/bjb.2020.80)
Supplement: Supplementary file 1 [file S2056469420000807sup.zip]

Archive with 2 entries (2 files):
- S2056469420000807sup001.pdf
- S2056469420000807sup002.pdf
